# Supplementary material for: Kinetic compartmentalization by unnatural reaction for itaconate production
Source: Nat Commun. 2022 Sep 12;13:5353. doi: 10.1038/s41467-022-33033-1 (PMC9468356; doi:10.1038/s41467-022-33033-1)
Supplement: Supplementary file 3 — Supplementary Data 1 [file 41467_2022_33033_MOESM3_ESM.xlsx]

## Sheet: Sheet1
Supplementary Data 1. Bacterial strains and plasmids used in this study.
Name	Description	Source
Strains
E. coli Mach1-T1R	Cloning host	Invitrogen
E. coli W	Acid tolerant E. coli, source of prpD	ATCC 9637
WCAD	W / pCAD	This study
WS	W / pITAS	This study
WCI	W ΔiclR / pCAD, parental strain	This study
WAIC	E. coli W (acnB_W482R) ΔiclR / pCAD	This study
WAICS	WAIC / pITAS	This study
WAICSP	WAICS / pPRPD	This study
WAICP	WAIC / pPRPD	This study
WAICPCHP	WAIC / pPRPDCHP	This study
WAICPSLQ	WAIC / pPRPDSLQ	This study
WAICPSSN	WAIC / pPRPDSSN	This study
WAICPVLR	WAIC / pPRPDVLR	This study
WAICPVTL	WAIC / pPRPDVTL	This study
WAICPV	WAIC / pPRPDV	This study
WAICPT	WAIC / pPRPDT	This study
WAICPL	WAIC / pPRPDL	This study
WAICPTL	WAIC / pPRPDTL	This study
WAICPVT	WAIC / pPRPDVT	This study
WAICPVL	WAIC / pPRPD108VL	This study
WAICP100VL	WAIC / pPRPD100VL	This study
WAICP110VL	WAIC / pPRPD110VL	This study
WAICP114VL	WAIC / pPRPD114VL	This study
WAICP115VL	WAIC / pPRPD115VL	This study
WAICPG1	WAICP100VL / pCOGA	This study
WAICPG2	WAICP100VL / pCOGA1	This study
WAICPG3	WAICP100VL / pCOGA3	This study
WAICPG4	WAICP100VL / pCOGA4	This study
WAICPG5	WAICP100VL / pCOGA5	This study
WIAPPC	W Δicd ΔackA-pta ΔptsG / pCAD, pPPC	This study
WBAPAPF	W (PBBa_J23108_phlF operator_acnB) ΔacnA ΔackA-pta ΔptsG / pCAD, pPPC, pPRPD100VL	This study
Plasmids
pKD46	Red recombinase expression vector, AmpR	53
pCP20	Flippase expression vector, AmpR, CmR	53
pM_FKF	PCR template for FRT-KanR-FRT, pMB1 ori, AmpR, KmR	14
pACYCduet-1	Expression vector, p15A ori, CmR	Novagen
pCDFduet-1	Expression vector, CloDF13 ori, SmR	Novagen
pETduet-1	Expression vector, f1 ori, AmpR	Novagen
pCDF_CAD	pCDF-Ptac- cad	14
pET-P7	pET-BBa_J23106-SynUTRphlF_variant7-phlF	This study
pCAD	pET-Ptac-cad	This study
pCPHLF	pET-Ptac-cad_PBBa_J23106-SynUTRphlF_variant-phlF	This study
pITAS	pCDF-PBBa_J23106-itcR_Pccl-tetA	This study
pPRPD	pACYC-PBBa_J23108-prpD	This study
pPRPDlib	pACYC-PBBa_J23108-prpD_library	This study
pPRPDCHP	pACYC-PBBa_J23108-prpD_W110C, G111H, I331P	This study
pPRPDSLQ	pACYC-PBBa_J23108-prpD_W110S, G111L, I331Q	This study
pPRPDSSN	pACYC-PBBa_J23108-prpD_W110S, G111S, I331N	This study
pPRPDVLR	pACYC-PBBa_J23108-prpD_W110V, G111L, I331R	This study
pPRPDVTL	pACYC-PBBa_J23108-prpD_W110V, G111T, I331L	This study
pPRPDV	pACYC-PBBa_J23108-prpD_W110V	This study
pPRPDT	pACYC-PBBa_J23108-prpD_G111T	This study
pPRPDL	pACYC-PBBa_J23108-prpD_I331L	This study
pPRPDTL	pACYC-PBBa_J23108-prpD_G111T, I331L	This study
pPRPDVT	pACYC-PBBa_J23108-prpD_W110V, G111T	This study
pPRPD100VL	pACYC-PBBa_J23100-prpD_W110V, I331L	This study
pPRPD108VL	pACYC-PBBa_J23108-prpD_W110V, I331L	This study
pPRPD110VL	pACYC-PBBa_J23110-prpD_W110V, I331L	This study
pPRPD114VL	pACYC-PBBa_J23114-prpD_W110V, I331L	This study
pPRPD115VL	pACYC-PBBa_J23115-prpD_W110V, I331L	This study
pCOGA	pCOLA-PBBa_J23114-aceA_ PBBa_J23110-gltA	This study
pCOGA1	pCOLA-PBBa_J23115-aceA_ PBBa_J23110-gltA	14
pCOGA3	pCOLA-PBBa_J23108-aceA_ PBBa_J23110-gltA	14
pCOGA4	pCOLA-PBBa_J23110-aceA_ PBBa_J23110-gltA	14
pCOGA5	pCOLA-PBBa_J23100-aceA_ PBBa_J23110-gltA	14
pPPC	pCDF--PBBa_J23100-ppc	This study
