# Supplementary material for: Kinetic compartmentalization by unnatural reaction for itaconate production
Source: Nat Commun. 2022 Sep 12;13:5353. doi: 10.1038/s41467-022-33033-1 (PMC9468356; doi:10.1038/s41467-022-33033-1)
Supplement: Supplementary file 4 — Supplementary Data 2 [file 41467_2022_33033_MOESM4_ESM.xlsx]

## Sheet: Sheet1
Supplementary Data 2. Enzyme candidates that can used for kinetic compartmentalization
KEGG	Intermediate	EC reaction1	EC reaction2	EC reaction3	EC reaction4	Suggested enzyme	EC reaction	Desc.
eco:b0118 eco:b0771 eco:b1276 ['rn:R01900', 'rn:R01325', 'rn:R01900', 'rn:R01325'] True {'cpd:C00417'}	cis-Aconitate	EC 4.2.1.3	EC 4.2.1.99			PrpD	EC:4.2.1.79
eco:b0954 ['rn:R04428', 'rn:R04954', 'rn:R04537', 'rn:R04535', 'rn:R04965', 'rn:R04568', 'rn:R04544', 'rn:R07639'] True {'cpd:C05754'}	trans-Dec-2-enoyl-[acp]	EC:4.2.1.59	EC:5.3.3.14			Very-long-chain (3R)-3-hydroxyacyl-CoA dehydratase?	EC: 4.2.1.134
eco:b4006 ['rn:R04560', 'rn:R01127', 'rn:R04560'] True {'cpd:C04734'}	1-(5'-Phosphoribosyl)-5-formamido-4-imidazolecarboxamide	EC:2.1.2.3	EC 3.5.4.10			Phosphoribosylglycinamide formyltransferase 1	EC 2.1.2.2
eco:b1014 ['rn:R00707 rn:R00708', 'rn:R01253 rn:R10507', 'rn:R00245', 'rn:R00707 rn:R00708', 'rn:R04444 rn:R04445', 'rn:R05051'] True {'cpd:C03912'}	(S)-1-Pyrroline-5-carboxylate	EC:1.5.5.2	EC 1.2.1.88			Hydroxyproline dehydrogenase	EC 1.5.5.3
eco:b1033 eco:b3553 ['rn:R01388 rn:R01392', 'rn:R02527', 'rn:R00465', 'rn:R01388 rn:R01392', 'rn:R01392'] True {'cpd:C00168', 'cpd:C00258'}	Hydroxypyruvate	EC:1.1.1.79	EC 1.1.1.81			Methylglyoxal reductase	EC 1.1.1.78
eco:b0071 eco:b0072 ['rn:R03898', 'rn:R03968', 'rn:R04001', 'rn:R03896', 'rn:R03896', 'rn:R03898'] True {'cpd:C02226'}	2-Methylmaleate	EC:4.2.1.33	EC 4.2.1.35			PrpD	EC:4.2.1.79
eco:b1387 ['rn:R09836', 'rn:R09820'] True {'cpd:C19946'}	3-Oxo-5,6-dehydrosuberyl-CoA semialdehyde	EC:3.3.2.12	EC 1.2.1.91			-	-
eco:b1262 ['rn:R03508', 'rn:R03509'] True {'cpd:C01302'}	1-(2-Carboxyphenylamino)-1-deoxy-D-ribulose 5-phosphate	EC:4.1.1.48	EC 5.3.1.24			Ribulose-bisphosphate carboxylase?	EC 4.1.1.39
eco:b3730 ['rn:R00416', 'rn:R05332', 'rn:R00416'] True {'cpd:C04501'}	N-Acetyl-alpha-D-glucosamine 1-phosphate	EC:2.7.7.23	EC 2.3.1.157			UDP-N-acetylgalactosamine diphosphorylase	EC 2.7.7.83
eco:b3338 ['rn:R02334', 'rn:R01206'] True {'cpd:C00461'}	Chitin	EC:3.2.1.14	EC 3.2.1.17			-	-
eco:b3633 ['rn:R05074', 'rn:R04658', 'rn:R06285', 'rn:R04658', 'rn:R06285', 'rn:R04658'] True {'cpd:C06024'}	3-Deoxy-D-manno-octulosonyl-lipid IV(A)	EC:2.4.99.12	EC 2.4.99.13	EC 2.4.99.14	EC 2.4.99.15	(Kdo)-lipid IV(A) 3-deoxy-D-manno-octulosonic acid transferase	EC 2.4.99.13
eco:b0529 ['rn:R01655', 'rn:R01220'] True {'cpd:C00445'}	5,10-Methenyltetrahydrofolate	EC:1.5.1.5	EC 3.5.4.9			Methylenetetrahydrofolate dehydrogenase (NADP(+))	EC 1.5.1.5
eco:b4161 ['rn:R02135', 'rn:R00615'] True {'cpd:C01081'}	Thiamin monophosphate	EC:3.6.1.-	EC 3.1.3.100			-	-
eco:b2103 ['rn:R04509', 'rn:R03471'] True {'cpd:C04556'}	4-Amino-2-methyl-5-(phosphooxymethyl)pyrimidine	EC:2.7.1.49	EC 2.7.4.7			Thymidine kinase	EC 2.7.1.21
eco:b0414 ['rn:R03459', 'rn:R03458'] True {'cpd:C01268'}	5-Amino-6-(5'-phosphoribosylamino)uracil	EC:3.5.4.26	EC 1.1.1.193			Adenosine-phosphate deaminase	EC 3.5.4.17
eco:b4390 ['rn:R03005', 'rn:R00137', 'rn:R02324'] True {'cpd:C00455'}	Nicotinamide D-ribonucleotide	EC:2.7.7.1	EC 2.7.1.22			Nicotinate-nucleotide adenylyltransferase	EC 2.7.7.18
eco:b3639 ['rn:R03269', 'rn:R04231'] True {'cpd:C04352'}	(R)-4'-Phosphopantothenoyl-L-cysteine	EC:4.1.1.36	EC 6.3.2.5			Pantothenoylcysteine decarboxylase	EC 4.1.1.30
eco:b2315 ['rn:R04241', 'rn:R00942', 'rn:R02237', 'rn:R02237'] True {'cpd:C03541'}	THF-polyglutamate	EC:6.3.2.12	EC 6.3.2.17			Tetrahydrofolate synthase	EC 6.3.2.17
eco:b3368 ['rn:R02864', 'rn:R03947'] True {'cpd:C05778'}	Sirohydrochlorin	EC:2.1.1.107	EC 1.3.1.76	EC 4.99.1.4		Precorrin-2 C20-methyltransferase	EC 2.1.1.130
eco:b1993 ['rn:R05221 rn:R06558', 'rn:R05222'] True {'cpd:C06509'}	Adenosyl cobinamide phosphate	EC:2.7.1.156	EC 2.7.7.62			-	-
eco:b1378 ['rn:R01196', 'rn:R01196', 'rn:R01196', 'rn:R10866', 'rn:R01196'] True {'cpd:C00024', 'cpd:C00022'}	Pyruvate	EC:1.2.7.1	EC:1.2.7.-					General intermediate
eco:b4213 ['rn:R01562', 'rn:R02148', 'rn:R05135', 'rn:R03537', 'rn:R01877', 'rn:R03538', 'rn:R02370', 'rn:R03929'] True {'cpd:C01368', 'cpd:C05822', 'cpd:C06193', 'cpd:C01367'}	3'-AMP	EC:3.1.4.16	EC 3.1.3.6					General intermediate
eco:b0025 ['rn:R00161', 'rn:R00549'] True {'cpd:C00061'}	FMN	EC:2.7.1.26	EC 2.7.7.2					General intermediate
eco:b2026 ['rn:R04037', 'rn:R04035'] True {'cpd:C02741'}	Phosphoribosyl-AMP	EC:3.5.4.19	EC 3.6.1.31					General intermediate
eco:b0421 ['rn:R01658', 'rn:R02003'] True {'cpd:C00341'}	Geranyl diphosphate	EC 2.5.1.1	EC 2.5.1.10					General intermediate
eco:b2988 ['rn:R01917', 'rn:R01918'] True {'cpd:C00051', 'cpd:C05730', 'cpd:C00315'}	Glutathione	EC:3.5.1.78	EC 6.3.1.8					General intermediate
