# Supplementary material for: Kinetic compartmentalization by unnatural reaction for itaconate production
Source: Nat Commun. 2022 Sep 12;13:5353. doi: 10.1038/s41467-022-33033-1 (PMC9468356; doi:10.1038/s41467-022-33033-1)
Supplement: Supplementary file 6 — Source Data [file 41467_2022_33033_MOESM6_ESM.xlsx]

## Sheet: Table 1
Table 1
AcnB	Value1	Value2	Value3	Average
Kcat	3684.36	4882.62	4898.87	4488.62
Km	2.27543	3.34539	4.33864	3.31982
Kcat/Km	1619.19	1459.51	1129.13	1402.61
AcnBW482R	Value1	Value2	Value3	Average
Kcat	2928.33	1424.62	2343.99	2232.31
Km	9.43161	3.19871	6.38557	6.33863
Kcat/Km	310.48	445.373	367.076	374.31

## Sheet: Table 2
Table 2
PrpD	2-Methylcitrate					PrpDVTL	2-Methylcitrate					PrpDVT	2-Methylcitrate					PrpDVL	2-Methylcitrate
	Value1	Value2	Value3	Average			Value1	Value2	Value3	Average			Value1	Value2	Value3	Average			Value1	Value2	Value3	Average
Kcat	0.0205	0.0706	0.0438	0.0449667		Kcat	0.024	0.032	0.017	0.0243333		Kcat	0.032	0.019	0.017	0.0226667		Kcat	0.045	0.027	0.032	0.0346667
Km	0.15	1.85	0.89	0.963333		Km	2.01	1.73	2.14	1.96		Km	1.7	2.11	1.97	1.92667		Km	2.26	1.19	1.7	1.71667
Kcat/Km	0.136667	0.0381622	0.0492135	0.0746808		Kcat/Km	0.0119403	0.0184971	0.00794393	0.0127938		Kcat/Km	0.0188235	0.00900474	0.00862944	0.0121526		Kcat/Km	0.0199115	0.0226891	0.0188235	0.0204747
PrpD	Citrate					PrpDVTL	Citrate					PrpDVT	Citrate					PrpDVL	Citrate
	Value1	Value2	Value3	Average			Value1	Value2	Value3	Average			Value1	Value2	Value3	Average			Value1	Value2	Value3	Average
Kcat	14452.2	7984.94	9248.69	10562		Kcat	10818.3	8435.52	9505.38	9586.41		Kcat	6881.85	6590.25	4807.57	6093.22		Kcat	7482.56	8600.26	7331.34	7804.72
Km	91.2399	49.2683	58.6644	66.3908		Km	39.8416	29.6818	36.4507	35.3247		Km	17.0303	15.1384	12.3012	14.8233		Km	14.7422	17.9902	14.6835	15.8053
Kcat/Km	158.398	162.07	157.654	159.374		Kcat/Km	271.534	284.198	260.774	272.168		Kcat/Km	404.095	435.333	390.822	410.083		Kcat/Km	507.561	478.053	499.291	494.968
PrpD	cis-Aconitate					PrpDVTL	cis-Aconitate					PrpDVT	cis-Aconitate					PrpDVL	cis-Aconitate
	Value1	Value2	Value3	Average			Value1	Value2	Value3	Average			Value1	Value2	Value3	Average			Value1	Value2	Value3	Average
Kcat	131.12	121.382	104.596	119.033		Kcat	65.5216	89.4575	90.5191	81.8327		Kcat	194.97	163.088	158.18	172.079		Kcat	101.588	93.9743	93.4644	96.3423
Km	0.775025	0.73209	0.591499	0.699538		Km	0.638756	0.827976	0.695403	0.720712		Km	1.99242	1.63629	1.52039	1.71637		Km	1.5541	1.57149	1.42186	1.51582
Kcat/Km	169.181	165.802	176.832	170.605		Kcat/Km	102.577	108.044	130.168	113.596		Kcat/Km	97.856	99.6694	104.039	100.521		Kcat/Km	65.368	59.7994	65.734	63.6338

## Sheet: Fig. 2b
Fig. 2b	Specific grwoth rate (h^-1)
	Tet 0(mg/L)
Itaconate (g/L)	Value1	Value2	Value3	Average
0.01	0.1637	0.172858	0.163745	0.1668
0.02	0.17637	0.172319	0.175938	0.1749
0.05	0.147353	0.154591	0.154461	0.1521
0.1	0.167845	0.162633	0.167196	0.1659
0.2	0.16534	0.170118	0.167313	0.1676
0.7	0.172249	0.16025	0.165977	0.1662
1	0.171564	0.17405	0.178569	0.1747
1.6	0.170255	0.164301	0.171263	0.1686
2	0.188677	0.179237	0.17749	0.1818
	Tet 3
Itaconate (g/L)	Value1	Value2	Value3	Average
0.01	0.027487	0.0191165	0.0201917	0.0223
0.02	0.0234115	0.0205029	0.0394427	0.0278
0.05	0.0326577	0.050368	0.0640058	0.049
0.1	0.0643142	0.0588772	0.054909	0.0594
0.2	0.101173	0.10688	0.101538	0.1032
0.7	0.146749	0.148427	0.143315	0.1462
1	0.158426	0.156835	0.16396	0.1597
1.6	0.180339	0.180847	0.184616	0.1819
2	0.192783	0.191333	0.190194	0.1914
	Tet 7
Itaconate (g/L)	Value1	Value2	Value3	Average
0.01	0.0219138	0.00590635	0.00501248	0.0109
0.02	0.00696473	0.0107662	0.0095004	0.0090771
0.05	0.0131175	0.0190484	0.0115288	0.0146
0.1	0.0174492	0.0204135	0.0116495	0.0165
0.2	0.0233295	0.0301291	0.0323875	0.0286
0.7	0.0793779	0.0856747	0.085456	0.0835
1	0.100471	0.112858	0.106925	0.1068
1.6	0.12073	0.123263	0.130731	0.1249
2	0.133203	0.132849	0.12785	0.1313
	Tet 10
Itaconate (g/L)	Value1	Value2	Value3	Average
0.01	0.00420645	0.00696484	0.00348391	0.0048851
0.02	-4.99719e-05	0.00290515	0.00669287	0.0031827
0.05	0.00822165	0.0245819	0.00645052	0.0131
0.1	0.0215267	0.0130329	0.00912267	0.0146
0.2	0.0175506	0.0183023	0.0259973	0.0206
0.7	0.0650204	0.0727144	0.0665863	0.0681
1	0.092804	0.103488	0.100628	0.099
1.6	0.119737	0.121103	0.128621	0.1232
2	0.135459	0.143183	0.145847	0.1415
	Tet 15
Itaconate (g/L)	Value1	Value2	Value3	Average
0.01	0.0110492	0.0112699	0.0076858	0.01
0.02	0.0113861	0.00953376	0.00613157	0.0090171
0.05	0.0125513	0.0103034	0.00714593	0.01
0.1	0.0095747	0.00933104	0.00876191	0.0092225
0.2	0.0115863	0.00368906	0.00670546	0.007327
0.7	0.0516779	0.0530796	0.053823	0.0718
1	0.0731171	0.0656787	0.0766217	0.0914
1.6	0.106932	0.10933	0.114043	0.1101
2	0.126205	0.125131	0.123064	0.1248

## Sheet: Fig. 3a
Fig. 3a
	WAICP	Cell biomass (g/L)
h	Value1	Value2	Value3	Average
0	0.00682	0.016957	0.010602	0.0114597
12	0.182404	0.16802	0.183923	0.178116
24	0.513143	0.473029	0.526008	0.50406
36	1.42588	1.48037	1.05124	1.31916
48	2.04194	2.104	1.95492	2.03362
	WAICP	Acetate (g/L)
h	Value1	Value2	Value3	Average
0	10.2071	10.1643	10.1342	10.1685
12	10.0547	10.0859	10.0343	10.0583
24	9.52256	9.50846	9.50281	9.51128
36	7.57775	7.7252	8.40385	7.90227
48	3.94051	4.04925	4.53359	4.17445
	WAICP	Citrate (g/L)
h	Value1	Value2	Value3	Average
0	0	0	0	0
12	0	0	0	0
24	0.01326	0.01247	0.01995	0.0152267
36	0.05184	0.03607	0.03947	0.04246
48	0.34423	0.30375	0.27683	0.30827
	WAICP	Itaconate (g/L)
h	Value1	Value2	Value3	Average
0	0	0	0	0
12	0.0538	0.06373	0.03659	0.0513733
24	0.2014	0.1868	0.21186	0.20002
36	0.27061	0.25907	0.26141	0.263697
48	0.32425	0.32919	0.35065	0.334697

## Sheet: Fig. 3b
Fig. 3b
	WAICPVTL	Cell biomass (g/L)
h	Value1	Value2	Value3	Average
0	0.015128	0.019685	0.015128	0.016647
12	0.719758	0.712194	0.734886	0.722279
24	0.974051	1.03081	1.03081	1.01189
36	1.07775	1.22304	1.11027	1.13702
48	0.980096	1.07244	1.33883	1.13046
	WAICPVTL	Acetate (g/L)
h	Value1	Value2	Value3	Average
0	10.0323	10.1407	10.1301	10.1011
12	9.14531	8.96345	9.10752	9.07209
24	7.98224	7.85346	7.7974	7.8777
36	7.43452	7.32908	7.09568	7.28643
48	7.07166	6.91548	6.65639	6.88118
	WAICPVTL	Citrate (g/L)
h	Value1	Value2	Value3	Average
0	0	0	0	0
12	0.02943	0.03998	0.0345	0.0346367
24	0.09113	0.09287	0.08764	0.0905467
36	0.12906	0.13157	0.13856	0.133063
48	0.14941	0.15068	0.16255	0.154213
	WAICPVTL	Itaconate (g/L)
h	Value1	Value2	Value3	Average
0	0	0	0	0
12	0.12751	0.12719	0.12447	0.12639
24	0.44054	0.42227	0.41443	0.425747
36	0.71824	0.68831	0.64943	0.685327
48	0.88693	0.83544	0.84397	0.855447

## Sheet: Fig. 3c
Fig. 3c
	WAICPVL	Cell biomass (g/L)
h	Value1	Value2	Value3	Average
0	0.014384	0.016647	0.019685	0.0169053
12	0.709156	0.790128	0.704599	0.734628
24	0.899868	0.860529	0.919553	0.893317
36	0.933937	0.927117	0.963449	0.941501
48	0.952103	1.03915	1.07015	1.02047
	WAICPVL	Acetate (g/L)
h	Value1	Value2	Value3	Average
0	10.103	10.1056	10.0567	10.0884
12	9.12041	9.05691	9.09248	9.08993
24	7.78988	7.58501	7.51095	7.62861
36	7.21915	6.71026	6.6913	6.87357
48	6.86011	5.92231	6.08292	6.28845
	WAICPVL	Citrate (g/L)
h	Value1	Value2	Value3	Average
0	0	0	0	0
12	0.03612	0.03165	0.03146	0.0330767
24	0.11149	0.11322	0.11521	0.113307
36	0.15374	0.16407	0.16563	0.161147
48	0.18035	0.23154	0.23039	0.214093
	WAICPVL	Itaconate (g/L)
h	Value1	Value2	Value3	Average
0	0	0	0	0
12	0.16026	0.16742	0.1495	0.15906
24	0.53636	0.60676	0.59509	0.579403
36	0.84736	0.99341	0.96478	0.935183
48	1.10261	1.34997	1.3989	1.28383

## Sheet: Fig. 4a
Fig. 4a
	Itaconate titer (g/L)
	Value1	Value2	Value3	Average
WAICPG1	0.99767	0.92577	1.02125	0.981563
WAICPG2	1.15428	0.92016	1.15428	1.07624
WAICPG3	1.3111	1.35604	1.35604	1.34106
WAICPG4	1.76962	1.91891	1.79268	1.82707
WAICPG5	2.03427	2.00713	2.04354	2.02831

## Sheet: Fig. 4b
Fig. 4b
	WAICPG5	Cell biomass (g/L)
h	Value1	Value2	Value3	Average
0	0.0155	0.01767	0.01643	0.0165333
12	0.85498	0.91574	0.86676	0.87916
24	1.2276	1.24403	1.29177	1.25447
36	1.37795	1.33858	1.3144	1.34364
48	1.36214	1.40554	1.39035	1.38601
60	1.42228	1.37671	1.42321	1.4074
72	1.42817	1.43375	1.55279	1.47157
84	1.519	1.52086	1.581	1.54029
96	1.57511	1.62719	1.66811	1.62347
	WAICPG5	Acetate (g/L)
h	Value1	Value2	Value3	Average
0	11.3539	11.361	11.2499	11.3216
12	9.79248	9.79095	9.68863	9.75735
24	7.46402	7.63469	7.41556	7.50476
36	6.2324	6.41078	6.20703	6.2834
48	5.32988	5.26075	5.14859	5.24641
60	3.459	3.35815	3.2461	3.35442
72	2.31462	2.23223	2.03601	2.19429
84	1.32899	1.16032	0.94174	1.14368
96	0	0	0	0
	WAICPG5	Citrate (g/L)
h	Value1	Value2	Value3	Average
0	0	0	0	0
12	0.31047	0.32545	0.30533	0.31375
24	0.42317	0.46792	0.44688	0.44599
36	0.52341	0.52916	0.53366	0.528743
48	0.53929	0.5531	0.55003	0.547473
60	0.63772	0.63485	0.63177	0.63478
72	0.73456	0.74399	0.73418	0.737577
84	0.81959	0.85313	0.81492	0.829213
96	0.90659	0.93952	0.83967	0.89526
	WAICPG5	Itaconate (g/L)
h	Value1	Value2	Value3	Average
0	0	0	0	0
12	0.15525	0.17479	0.16291	0.164317
24	0.90603	0.90861	0.88548	0.90004
36	1.51471	1.51639	1.51699	1.51603
48	2.03427	2.00713	2.04354	2.02831
60	2.39558	2.41359	2.43972	2.4163
72	2.71679	2.78258	2.81783	2.7724
84	2.92983	3.00024	3.03712	2.98906
96	3.0297	3.16871	3.19627	3.13156

## Sheet: Fig. 5
Fig. 5
	WAICPG5
h	Cell biomass (g/L)	Consumed acetate (g/L)	Itaconate (g/L)
0	0.4256	0	0
6	1.4043	1.0524	0.1717
12	1.8027	1.8711	0.5227
24	2.9639	4.4778	1.5116
36	3.2135	6.1853	2.1458
48	4.0043	7.368	3.0693
64	5.0812	10.9754	3.9252
80	5.6705	15.1518	5.061

## Sheet: Fig. 6a
Fig. 6a
	Cell biomass (g/L)
	Value1	Value2	Value3	Average
WCAD	2.14737	2.12598	2.3498	2.20772
WIAPPC	0.76663	0.69409	0.65813	0.706283
WIBAPAPF	1.64331	1.5996	1.69849	1.64713

[truncated: 9 more sheets: Fig. 6b, Supple. Fig. 6a, Supple. Fig. 6b, Supple. Fig. 7, Supple. Fig. 8, Supple. Fig. 10, Supple. Fig. 11a, Supple. Fig. 11b, Supple. Fig. 11c]
